# Supplementary material for: Comprehensive Collection and Prediction of ABC Transmembrane Protein Structures in the AI Era of Structural Biology
Source: Int J Mol Sci. 2022 Aug 9;23(16):8877. doi: 10.3390/ijms23168877 (PMC9408558; doi:10.3390/ijms23168877)
Supplement: Supplementary file 1 [file ijms-23-08877-s001.zip]

Archive with 1 entries (1 files):
- ijms-1835765-supplementary.pdf
